# Supplementary material for: Assessing risk for Mendelian disorders in a Bronx population
Source: Mol Genet Genomic Med. 2017 Jul 6;5(5):516–23. doi: 10.1002/mgg3.307 (PMC5606885; doi:10.1002/mgg3.307)
Supplement: Supplementary file 1 — Table S1 List of conditions identified in this study by inheritance pattern in Puerto Ricans (PR), African Americans (AA), and Dominicans (Dom), identified through the analytical pipeline. Table S2 List of conditions identified in this study by inheritance pattern in Puerto Ricans (PR), African Americans (AA), and Dominicans (Dom), identified through literature review. [file MGG3-5-516-s001.xlsx]

## Sheet: Table S1
Table S1. List of conditions identified in this study by inheritance pattern in Puerto Ricans (PR), African Americans (AA), and Dominicans(Dom), identified through the analytical pipeline.
										Puerto Rican					African American						Dominican
Population at risk												Weighted Values						Weighted Values					Weighted Values
PR	AA	Dom	dbSNP	Condition	OMIM	Inheritance	Gene	Mutation	ACMG score	1000G_PUR	Axiom	MAF	Car (1/x)	Prev (1/x)	1000G_ASW	ESP6500	Axiom	MAF	Car (1/x)	Prev (1/x)	Pool	AxiomB	MAF	Car (1/x)	Prev (1/x)	Reference
Y	Y		rs76992529	AMYLOIDOSIS, HEREDITARY, TRANSTHYRETIN-RELATED	105210	AD	TTR	NM_000371.3:c.424G>A(p.Val142Ile)	PP1, PS3	0.005	0.0025	0.003375		148.65	0.041	0.017	0.0208333	0.0177867		28.62		0.0125628				1, 2
	Y		rs34094720	BONE MARROW FAILURE, TELOMERE-RELATED, 1	614742	AD	TERT	NM_198253.2:c.1234C>T(p.His412Tyr)	PM3, PS3						0	0.001	0.000907853	0.000972628		514.572						3, 4
Y	Y		rs138382758	CHARCOT-MARIE-TOOTH DISEASE, AXONAL, TYPE 2A2	609260	AD	MFN2	NM_014874.3:c.1403G>A(p.Arg468His)	PP1, PS3	0.005	0.005	0.005		100.503	0.008	0.001	0.000907853	0.00113263		441.952		0.00251256				5
Y	Y		rs77775126	RETINITIS PIGMENTOSA 1	180100	AD	RP1	NM_006269.1:c.1118C>T(p.Thr373Ile)	PP1, PM1	0.018	0.0025	0.007925		63.5955	0	0.003	0.00260417	0.00290833		172.421		0.00753769				6
Y	Y		rs41265017	RETINITIS PIGMENTOSA 35	610282	AD	SEMA4A	NM_001193301.1:c.2138G>A(p.Arg713Gln)	PP1, PS4	0.024	0.0126263	0.0166071		30.6161	0	0.009	0.00260417	0.00830833		60.6847		0.0328283				7
		Y	rs41298442	DYSTONIA, DOPA-RESPONSIVE	128230	AR	GCH1	NM_000161.2:c.671A>G(p.Lys224Arg)	PP1, PM3	0.005					0						0.01	0.00251256	0.00505829	99.3501	39083.4	8
Y	Y		rs60910145	FOCAL SEGMENTAL GLOMERULOSCLEROSIS 4, SUSCEPTIBILITY TO	612551	AR	APOL1	NM_003661.3:c.1152T>G(p.Ile384Met)	PS3, PS4, PM1	0.029	0.053	0.0446	11.7341	502.725	0.221	0.222	0.251	0.2243	2.87374	19.8766		0.058				9, 10
Y	Y		rs73885319	FOCAL SEGMENTAL GLOMERULOSCLEROSIS 4, SUSCEPTIBILITY TO	612551	AR	APOL1	NM_003661.3:c.1024A>G(p.Ser342Gly)	PS3, PS4, PM1	0.029	0.048	0.04135	12.6135	584.856	0.221	0.226	0.216	0.2251	2.86648	19.7355		0.061				9, 10
	Y		rs10250779	GLYCOGEN STORAGE DISEASE X	261670	AR	PGAM2	NM_000290.3:c.233G>C(p.Trp78Ser)	PM3, PS3, PVS1		0.0025				0.016	0.009	0.00907853	0.00914628	55.1716	11953.9		0.00753769				11
Y	Y	Y	rs1800562	HEMOCHROMATOSIS, TYPE 1	235200	AR	HFE	NM_000410.3:c.845G>A(p.Cys282Tyr)	PM3, PS4	0.038	0.025	0.02955	17.4357	1145.21	0.016	0.015	0.015625	0.01507	33.6862	4403.25	0.025	0.0101523	0.0152005	33.4014	4327.97	12,13
Y		Y	rs1800730	HEMOCHROMATOSIS, TYPE 1	235200	AR	HFE	NM_000410.3:c.193A>T(p.Ser65Cys)	PM3, PS4	0.005	0.00505051	0.00503283	99.8502	39479.9	0	0.003	0.00260417	0.00290833	172.421	118226	0.02	0.0101523	0.0135005	37.5425	5486.56	12,13
		Y	rs104893836	HYPOGONADOTROPIC HYPOGONADISM 7 WITHOUT ANOSMIA	146110	AR	GNRHR	NM_000406.2:c.317A>G(p.Gln106Arg)	PM3, PP1, PS3						0.001	0.001	0.00068089	0.000974471	513.599	1.05308e+06	0.015	0.00251256	0.00675829	74.4866	21894.1	14
		Y	rs104893837	HYPOGONADOTROPIC HYPOGONADISM 7 WITHOUT ANOSMIA	146110	AR	GNRHR	NM_000406.2:c.785G>A(p.Arg262Gln)	PP1, PS3, PM3						0						0.01	0.00251256	0.00505829	99.3501	39083.4	14
	Y		rs35312232	ICHTHYOSIS, CONGENITAL, AUTOSOMAL RECESSIVE 1	242300	AR	TGM1	NM_000359.2:c.1552G>A(p.Val518Met)	PM3, PS3		0.005				0	0.004	0.0052356	0.00401885	124.916	61915.1		0.00253807				15
Y	Y		rs17103671	LEBER CONGENITAL AMAUROSIS 6	613826	AR	RPGRIP1	NM_020366.3:c.3341A>G(p.Asp1114Gly)	PP1, PM1, PM3, PS4	0.019	0.0175	0.018025	28.2484	3077.86	0.066	0.074	0.0833333	0.0745867	7.24391	179.754		0.0251256				16
		Y	rs116987552	MCARDLE DISEASE	232600	AR	PYGM	NM_005609.3:c.148C>T(p.Arg50Ter)	PM3, PS4, PVS1						0						0.01	0.00502513	0.00671658	74.946	22166.8	17
		Y	rs137854523	MUSCULAR DYSTROPHY, LIMB-GIRDLE, TYPE 2L	611307	AR	ANO5	NM_213599.2:c.692G>T(p.Gly231Val)	PP1, PM3, PS4	0.005					0						0.02	0.0100503	0.0134332	37.7281	5541.7	18
Y			rs113624356	BARDET-BIEDL SYNDROME 1	209900	AR, DR	BBS1	NM_024649.4:c.1169T>G(p.Met390Arg)	PP1, PM3	0.01	0.0075	0.008375	60.2057	14257.1	0	0.001	0.0026178	0.00110942	451.185	812465		0.00251256				19,20
Y	Y		rs1050828	HEMOLYTIC ANEMIA DUE TO G6PD DEFICIENCY	300908	XLR	G6PD	NM_000402.4:c.292G>A(p.Val68Met)	PS3, PS4	0.019	0.04	0.03265		30.6279	0.167	0.117	0.09375	0.11614		8.6103		0.040201				21, 22

## Sheet: Table S2
Table S2. List of conditions identified in this study by inheritance pattern in Puerto Ricans (PR), African Americans (AA), and Dominicans (Dom), identified through literature review
dbSNP	Condition	OMIM	InheritanceA	Gene	Mutation	ACMG	Populations at RiskB			References
							PR	AA	Dom
rs149165166	ALKAPTONURIA	203500	AR	HGD	NM_000187.3:c.360T>C(p.Cys120Trp)	PP1			Y	23, 24
rs120074174	ALKAPTONURIA	203500	AR	HGD	NM_000187.3:c.808G>A(p.Gly270Arg)	PP1, PM1			Y	23, 24
	ALPHA THALASSEMIA	604131	AR	HBA	3.7 kb del	PVS1		Y		25
rs17580	ALPHA-1-ANTITRYPSIN DEFICIENCY (Pi*S)	107400	AR	SERPINA1	NM_000295.4:c.863A>T(p.Glu288Val)	PS3	Y	Y		26-28
rs28929474	ALPHA-1-ANTITRYPSIN DEFICIENCY (Pi*Z)	107400	AR	SERPINA1	NM_000295.4:c.1096G>A(p.Glu366Lys)	PS3	Y	Y		28
rs33951465	BETA-THALASSEMIA	613985	AR	HBB	NM_000518.4:c.75T>A(p.Gly25=)	PVS1		Y		29
rs35004220	BETA-THALASSEMIA	613985	AR	HBB	NM_000518.4:c.93-21G>A	PVS1		Y		29, 30
rs33944208	BETA-THALASSEMIA	613985	AR	HBB	NM_000518.4:c.-138C>T	PP1		Y		31
rs33931746	BETA-THALASSEMIA	613985	AR	HBB	NM_000518.4:c.-78A>G	PP1		Y		32, 33
rs33913413	BETA-THALASSEMIA	613985	AR	HBB	NM_000518.4:c.316-3C>A	PM3, PVS1		Y		34, 35
rs33914668	BETA-THALASSEMIA	613985	AR	HBB	NM_000518.4:c.316-2A>G	PVS1		Y		33, 35
rs387906563	BREAST-OVARIAN CANCER, FAMILIAL, 1	604370	AD	BRCA1	NM_007294.3:c.815_824dupAGCCATGTGG(p.Thr276Alafs)	PP1, PVS1		Y		36-39
rs28897672	BREAST-OVARIAN CANCER, FAMILIAL, 1	604370	AD	BRCA1	NM_007294.3:c.181T>G(p.Cys61Gly)	PP1, PM1		Y		38, 40, 41
rs80357064	BREAST-OVARIAN CANCER, FAMILIAL, 1	604370	AD	BRCA1	NM_007294.3:c.190T>G(p.Cys64Gly)	PP1, PM1		Y		38, 41
rs80357239	BREAST-OVARIAN CANCER, FAMILIAL, 1	604370	AD	BRCA1	NM_007294.3:c.5154G>T(p.Trp1718Cys)	PP1, PM1		Y		38, 42
rs41293463	BREAST-OVARIAN CANCER, FAMILIAL, 1	604370	AD	BRCA1	NM_007294.3:c.5324T>G(p.Met1775Arg)	PP1, PM1		Y		42, 43
	BREAST-OVARIAN CANCER, FAMILIAL, 1	604370	AD	BRCA1	Exon 1-2 del	PVS1	Y			44
rs80358638	BREAST-OVARIAN CANCER, FAMILIAL, 2	612555	AD	BRCA2	NM_000059.3:c.3922G>T(p.Glu1308Ter)	PVS1	Y			44
rs80359538	BREAST-OVARIAN CANCER, FAMILIAL, 2	612555	AD	BRCA2	NM_000059.3:c.5799_5802delCCAA(p.Asn1933Lysfs	PVS1	Y			44
rs113993960	CYSTIC FIBROSIS	219700	AR	CFTR	NM_000492.3:c.1521_1523delCTT(p.Phe508del)	PM1, PM3, PS3		Y		45-47
rs121908755	CYSTIC FIBROSIS	219700	AR	CFTR	NM_000492.3:c.1646G>A(p.Ser549Asn)	PM1, PS3, PM3		Y		48-50
rs121908755	CYSTIC FIBROSIS	219700	AR	CFTR	NM_000492.3:c.1646G>T(p.Ser549Ile)	PM1, PS3, PS1		Y		48
rs75096551	CYSTIC FIBROSIS	219700	AR	CFTR	NM_000492.3:c.2988+1G>A	PM3, PVS1		Y		50-52
rs77646904	CYSTIC FIBROSIS	219700	AR	CFTR	NM_000492.3:c.1558G>T(p.Val520Phe)	PM1, PS1		Y		53, 54
rs76649725	CYSTIC FIBROSIS	219700	AR	CFTR	NM_000492.3:c.3764C>A(p.Ser1255Ter)	PVS1		Y		50, 52
rs79031340	CYSTIC FIBROSIS	219700	AR	CFTR	NM_000492.3:c.988G>T(p.Gly330Ter)	PVS1		Y		50, 55
rs121908801	CYSTIC FIBROSIS	219700	AR	CFTR	NM_000492.3:c.313delA(p.Ile105Serfs)	PVS1		Y		50, 55
rs80338948	DEAFNESS, AUTOSOMAL RECESSIVE 1A	220290	AR	GBJ2	NM_004004.5:c.427C>T(p. Arg143Trp)	PP1, PM3		Y		56, 57
rs104894398	DEAFNESS, AUTOSOMAL RECESSIVE 1A	220290	AR	GBJ2	NM_004004.5:c.139G>T(p.Glu47Ter)	PP1, PM3, PVS1			Y	58
	FRAGILE X MENTAL RETARDATION SYNDROME	300624	XLD	FMR1	NM_002024.3:C.-128_-126[(600-800)]	PVS1		Y		59
rs111033690	GALACTOSEMIA	230400	AR	GALT	NM_000155.3:c.404C>T(p.Ser135Trp)	PP1		Y		60
rs2230288	GAUCHER DISEASE	230800	AR	GBA	NM_001005741.2:c.[535G>C:c.1093G>A](p.As179His:p.Glu365Lys)	PP1, PS3	Y	Y		61
rs1064651	GAUCHER DISEASE	230800	AR	GBA	NM_001005741.2:c.1342G>C(p.Asp448His)	PP1, PS3		Y		62, 63
rs77369218	GAUCHER DISEASE	230800	AR	GBA	NM_001005741.2:c.1343A>T(p.Asp448Val)	PM5, PS3, PM3		Y		62-64
rs104886460	GAUCHER DISEASE	230800	AR	GBA	NM_001005741.2:c.115+1G>A	PVS1		Y		62, 65
rs421016	GAUCHER DISEASE	230800	AR	GBA	NM_001005741.2:c.1448T>C(p.Leu483Pro)	PM1, PS3		Y		62, 66
rs76763715	GAUCHER DISEASE	230800	AR	GBA	NM_001005741.2:c.1226A>G(p.Asn409Ser)	PM3, PS4		Y		62, 67-69
rs80356771	GAUCHER DISEASE	230800	AR	GBA	NM_001005741.2:c.1504C>T(p.Arg502Cys)	PS3, PM3		Y		62, 70
rs80356769	GAUCHER DISEASE	230800	AR	GBA	NM_001005741.2:c.1297G>T(p.Val433Leu)	PM3		Y		62, 71
rs33930165	HEMOGLOBIN C DISEASE		AR	HBB	NM_000518.4:c.19G>A(p.Glu7Lys)	PS3	Y	Y		72
rs80338775	HEREDITARY FOLATE MALABSORPTION	229050	AR	SLC46A1	NM_080669.5:c.1082-1G>A	PS3, PVS1	Y			73, 74
rs281865163	HERMANSKY-PUDLAK SYNDROME 1	203300	AR	HPS1	NM_000195.4(HPS1):c.1487_1488insCCAGCAGGGGAGGCCC (p.His497Glnfs)	PS4, PVS1	Y			75
	HERMANSKY-PUDLAK SYNDROME 3	614072	AR	HPS3	NM_032383.4:c.(-3010)_(217)+692del	PVS1	Y			76
	INTERLEUKIN 1 RECEPTOR ANTAGONIST DEFICIENCY	612852	AR	IL1RN	175 kb deletion	PS3, PS4, PVS1	Y			77, 78
rs202003146	PROTHROMBIN DEFICIENCY	613679	AR	FII	NM_000506.4:c.1499G>A(p.Arg500Gln)	PP1, PM3, PS3	Y			79
rs121434244	PSEUDOVAGINAL PERINEOSCROTAL HYPOSPADIAS	264600	AR	SRD5A2	NM_000348.3:c.736C>T(p.Arg246Trp)	PP1, PS3			Y	80-82
rs121434246	PSEUDOVAGINAL PERINEOSCROTAL HYPOSPADIAS	264600	AR	SRD5A2	NM_000348.3:c.344G>A(p.Gly115Asp)	PM3			Y	80, 81
rs121434247	PSEUDOVAGINAL PERINEOSCROTAL HYPOSPADIAS	264600	AR	SRD5A2	NM_000348.3:c.547G>A(p.Gly183Ser)	PM3			Y	81, 83
rs281865168	RETINITIS PIGMENTOSA 14	600132	AR	TULP1	NM_003322.5:c.1495+1G>A	PP1, PS4, PVS1			Y	84
rs334	SICKLE CELL ANEMIA	603903	AR	HBB	NM_000518.4:c.20A>G(p.Glu7Ala)	PS3	Y	Y	Y	72, 85
rs80338863	SMITH-LEMLI-OPITZ SYNDROME	270400	AR	DHCR7	NM_001360.2:c.832-1G>C	PVS1		Y		86
	SPINAL MUSCULAR ATROPHY	253300	AR	SMN1	Exon7 del	PVS1	Y	Y	Y	87
rs71647808	SPONDYLOCOSTAL DYSTOSIS 2, AUTOSOMAL RECESSIVE	608681	AR	MESP2	NM_001039958.1:c.307G>T(p.Glu103Ter)	PP1, PM3, PVS1	Y			88
rs71647806	SPONDYLOCOSTAL DYSTOSIS 2, AUTOSOMAL RECESSIVE	608681	AR	MESP2	NM_001039958.1:c.373C>G(p.Leu125Val)	PM3, PS3	Y			88
rs118204035	SPONDYLOCOSTAL DYSTOSIS 2, AUTOSOMAL RECESSIVE	608681	AR	MESP2	NM_001039958.1:c.700G>T(p.Glu234Ter)	PP1, PM3, PVS1	Y			88
rs140950220	STEEL SYNDROME	615155	AR	COL27A1	NM_032888.3:c.2089G>C(p.Gly697Arg)	PP1, PM1, PM2	Y			89
